# Supplementary material for: Exploring and exploiting the genetic variation of Fusarium head blight resistance for genomic-assisted breeding in the elite durum wheat gene pool
Source: Theor Appl Genet. 2018 Dec 1;132(4):969–88. doi: 10.1007/s00122-018-3253-9 (PMC6449325; doi:10.1007/s00122-018-3253-9)
Supplement: Supplementary file 6 — Supplementary material 6 (XLSX 53 kb) [file 122_2018_3253_MOESM6_ESM.xlsx]

## Sheet: Table S2
Table S2: Genotypes of the 228 durum wheat lines for the 13 significant marker-trait associations detected for Fusarium head blight severity (FHB), plant height (PH) and flowering date (FD). Chromosomal positions and associated markers are given. The SNP alleles associated with FHB resistance, shorter plant height or earlier flowering are shown in grey. In addition, allelic diversity for the Fhb1…
Trait	FHB	FD	FD	FHB	PH	PH	FHB	FD	FHB	FHB	PH	FD	FD	PH	PH	FHB	FHB
Chromosome	1A	1B	2A	2A	2A	2A	2A	2B	2B	3B	3B	4A	4B	4B	5A	6A	6B
Position (cM)	1.7	82.7	101.6	109	158.7	181.2	197.6	53.4	172.3	8	92.2	105.5	2.8	32.9	188.9	124.8	155.1
Marker/Genotype	IWB72690	IWB36357	IWB32396	IWB46663	IWB44254	IWB36028	IWB24986	IWB40861	IWB5439	IWB64968	IWB36517	IWB24360	IWB74227	IWB56078	IWA1670	IWB70133	IWB66697	TaHRC-KASP	PFT-exon1	PFT-exon2	Origin	FHB (%)	AUDPC5	PH	FD
1A.1D_5+10-6/2*WB881//1A.1D_5+10-6/3*MOJO/3/BISU_1/PATKA_3	T	C	G	T	C	A	T	T	A	A	C	T	C	C	A	A	C	-	Null	Null	ICARDA	69.1667	790.833	68.3333	35.6667
1A.1D_5+10-6/3*MOJO//RCOL	T	C	A	T	C	A	T	G	A	A	C	T	C	C	A	G	C	-	Null	Null	ICARDA	72.5	744.333	68.3333	35
AC_Avonlea	T	C	A	C	C	G	C	T	G	G	C	T	C	T	G	A	T	-	Null	Null	CANADA	51.6667	529.333	86.6667	37
AC_Morse	T	C	A	C	C	G	T	T	G	NA	C	T	T	T	G	A	T	-	Null	Null	CANADA	56.6667	440.117	79.1667	35.3333
AC_Navigator	T	C	A	C	C	G	C	T	G	G	C	T	C	C	A	A	C	-	Null	Null	CANADA	48.3333	385.567	72.3144	34
AC_Pathfinder	T	C	A	C	C	G	C	T	G	G	C	T	C	T	G	A	C	-	Null	Null	CANADA	53.1616	381.583	85.8333	33
Acalou	T	C	A	NA	C	A	T	NA	A	NA	T	T	C	C	NA	NA	C	-	Null	Null	NA	71.6667	719.783	62.5	36.3416
ADYT_02_-_505_(OSA-1/STJ-5)	C	C	A	T	C	A	T	G	A	A	T	T	C	T	A	A	C	-	Null	Null	ICARDA	68.3333	649.95	65	35
AGHRASS-1	T	C	A	T	C	A	T	G	A	A	C	T	C	C	A	A	C	-	Null	Null	ICARDA	84.1667	926.333	70	34.6667
Agridur	T	C	A	T	C	A	T	G	A	G	T	T	T	T	A	G	C	-	Null	Null	FRANCE	77.8744	713.667	65	34
AINZEN-1	T	C	A	T	C	A	T	G	A	A	C	T	C	C	A	A	C	-	Null	Null	ICARDA	75	705.017	72.5	33
AJAIA_12/F3LOCAL(SEL.ETHIO.135.85)//PLATA_13/3/SOMAT_3/4/SOOTY_9/RASCON_37	C	C	A	C	A	A	C	T	A	A	C	T	C	C	A	A	T	-	Null	Null	ICARDA	61.6667	551.567	65	33.6667
ALDEANO	C	A	A	C	C	A	C	T	G	G	T	T	T	C	A	A	T	-	Null	Null	SPAIN	49.1667	430.333	60	36
AMEDAKUL-1	C	C	A	T	C	A	T	G	A	A	C	T	C	C	A	A	C	-	Null	Null	ICARDA	73.3333	800.333	65	34
AMMAR-1	T	C	A	T	C	A	T	G	G	G	C	T	C	C	A	A	C	-	Null	Null	ICARDA	64.1667	652.033	65	33.6667
ANGRE	T	C	A	C	C	A	T	G	A	A	C	T	C	C	A	A	C	-	Null	Null	ICARDA	84.1667	962.333	63.3333	33
ANOUAR	C	C	A	T	C	A	T	G	A	A	T	C	C	C	A	A	C	-	Null	Null	MOROCCO-TUNISIA	81.1459	778.95	61.6667	33.6667
ANTON	T	C	A	C	C	A	T	T	G	G	C	T	T	C	A	A	C	NA	Null	Null	SPAIN	74.1667	712.333	66.6667	36.3333
APPIO	T	C	A	C	C	A	T	T	G	A	C	T	C	C	A	A	C	-	Null	Null	ITALY	65	577.333	67.5	36
APPULO	T	C	A	C	A	A	C	G	A	G	T	C	C	T	G	A	T	-	Null	Null	ITALY	48.3333	434.233	75	32.3333
Arcalis	T	C	A	T	C	G	C	G	A	G	T	T	T	C	A	A	C	-	Null	Null	FRANCE	81.6667	829.917	66.6667	36.6667
ARCANGELO	T	C	A	C	C	A	C	G	A	NA	T	C	C	C	A	A	T	-	Null	Null	ITALY	65.8333	712.667	58.3333	32.6667
ARCOBALENO	T	C	G	T	C	A	T	G	A	A	C	T	C	C	A	G	C	-	Null	Null	ITALY	74.1667	686.833	69.1667	35.6667
Ardente	T	A	A	T	A	A	T	T	A	G	T	T	C	C	A	A	C	-	Null	Null	FRANCE	70.8333	656.75	62.5	33.6667
ARISLAHN-5	C	C	A	NA	C	A	T	G	G	A	C	T	C	NA	A	A	C	NA	Null	Null	NA	75	826.167	60	34.6667
ARMENT//SRN_3/NIGRIS_4/3/CANELO_9.1	T	C	A	T	C	A	C	G	A	A	C	T	C	C	A	A	C	-	Null	Null	ICARDA	81.6667	896.567	71.6667	35.3333
Arstar	T	C	A	C	C	G	C	T	A	G	T	T	T	C	A	A	C	-	Null	Null	FRANCE	74.1667	750.25	70.8333	37.3333
ARTENA	T	NA	A	NA	NA	A	T	NA	NA	A	NA	T	C	C	A	A	C	-	Null	Null	SPAIN	90	1008.25	60	32.6667
ASTIGI	T	C	G	T	C	A	T	T	A	A	C	T	C	C	A	G	C	-	Null	Null	SPAIN	88.3333	994.833	71.6667	36.3333
Astrodur	T	A	A	C	C	A	T	T	G	G	C	T	C	C	A	A	C	-	Null	Null	AUSTRIA	81.6667	782.5	67.5	37.6667
ATLAST-1	C	C	A	T	NA	A	T	G	A	A	C	NA	C	C	A	A	C	-	Null	Null	NA	75	735.95	65.8333	32.6667
Auroc	T	C	A	C	C	G	C	T	G	G	C	T	T	T	G	A	C	-	Null	Null	FRANCE	77.5	723	73.3333	36.6667
AUS-1	C	C	A	T	C	A	T	T	A	A	NA	T	C	C	A	A	C	-	Null	Null	ICARDA	74.1667	683.382	69.1667	34
AW12/BIT	T	C	A	T	C	A	T	G	G	A	C	T	C	C	G	A	C	-	Null	Null	ICARDA	73.3333	763.95	66.6667	33
AWALI-1	T	C	A	C	C	A	T	T	G	A	C	T	C	C	A	A	C	-	Null	Null	ICARDA	55	497.367	71.6667	33.6667
AZEGHAR-2	T	C	A	T	C	A	T	G	A	A	C	C	C	C	A	A	C	-	Null	Null	ICARDA	73.3333	779.833	65.8333	34.6667
BCRCH-1	T	C	A	T	C	A	T	G	A	G	C	T	C	C	A	A	C	-	Null	Null	ICARDA	80	831.5	70.8333	33.6667
Belzer	T	C	A	C	C	G	C	T	G	G	C	T	T	T	G	A	T	-	Null	Null	USA-GREAT-PLAINS	35.8333	309.7	89.1667	35.6667
Ben	T	C	A	C	C	A	T	T	G	G	C	T	T	T	G	A	C	-	Null	Null	USA-GREAT-PLAINS	46.6667	417.683	88.1191	35.3333
BIC/3/CHAM1//GRA//STK	T	C	A	T	C	A	T	G	A	NA	C	T	C	C	A	A	C	-	Null	Null	ICARDA	71.6667	681.567	66.6667	33.3333
BICRE	NA	C	A	T	C	A	T	G	A	A	T	T	C	C	A	A	C	-	Null	Null	ICARDA	73.3333	742.25	63.3333	33.6667
BICREDERAA-1	C	C	A	T	C	A	T	G	A	A	C	T	C	C	A	A	C	-	Null	Null	ICARDA	77.5	775.667	70	33
BIGOST-1	C	C	A	T	C	A	T	G	A	A	T	T	C	C	A	A	C	-	Null	Null	ICARDA	72.5	695.617	69.1667	33.3333
BLK2	T	C	A	T	C	A	T	T	A	A	C	T	C	T	A	A	C	-	Null	Null	ICARDA	78.3333	902.333	72.5	35.5672
BOABDIL	C	A	A	T	C	A	T	T	A	A	C	T	C	C	A	A	C	-	Null	Null	SPAIN	80.8333	792.75	64.1667	34.6667
BOLENGA	T	A	A	C	C	A	T	G	G	A	C	T	C	C	A	A	C	-	Null	Null	SPAIN	82.5	767.667	66.6667	32
BOLIDO	C	A	A	T	C	A	T	T	A	G	C	T	C	C	G	A	C	-	Null	Null	SPAIN	69.1667	654.45	65	34.6667
BOLO	T	C	A	T	C	A	T	T	A	A	C	T	C	C	A	A	C	-	Null	Null	SPAIN	75	875.617	66.6667	35
BOMBASI	T	C	G	T	C	A	T	G	A	A	C	T	C	C	A	A	C	-	Null	Null	SPAIN	83.3333	896.333	65	34
BORLI	T	C	G	T	C	A	T	G	A	A	T	T	C	C	A	A	C	-	Null	Null	SPAIN	82.5	897.117	60	35
BRACHOUA	C	C	A	C	C	A	T	G	A	A	C	T	C	T	A	A	C	-	Null	Null	ICARDA	70	689.167	65.8333	33.6667
BRADANO	T	C	A	C	C	A	T	NA	NA	G	T	T	NA	C	NA	A	C	-	Null	Null	ITALY	75.8333	691	61.6667	36.3333
BRAVADUR	T	NA	A	C	C	NA	C	T	NA	NA	C	NA	C	C	A	A	C	-	Null	Null	NA	69.1667	558.981	57.9571	33.3333
Brindur	T	C	A	C	C	A	T	T	G	G	C	T	T	C	A	G	C	-	Null	Null	FRANCE	77.5	732.167	62.5	35.6667
BRONTE	C	C	A	T	C	A	T	T	A	A	T	C	C	C	A	A	C	-	Null	Null	CIMMYT	80.8333	913.25	67.5	34.3333
BRONTE	T	C	A	C	C	A	T	G	A	G	C	T	C	C	A	G	C	-	Null	Null	ITALY	80.8333	913.25	67.5	34.3333
CANNIZZO	T	C	A	C	A	G	T	G	A	G	T	T	C	C	G	G	C	-	Null	Null	ITALY	81.6667	908.917	63.3333	32.7288
CANYON	T	C	A	T	C	G	T	G	G	A	C	T	C	C	A	A	NA	-	Null	Null	SPAIN	72.5	691.667	70	34
CAPEITI_8	T	C	A	T	A	G	T	G	A	G	T	C	C	T	G	G	C	-	Null	Null	ITALY	59.1667	551.917	77.5	33
CHABA/DERAA	C	C	A	T	C	A	T	G	A	A	C	NA	C	C	A	A	C	-	Null	Null	ICARDA	83.3333	890.333	63.3333	33.6667
CHABHA_88	C	C	A	T	A	A	T	G	A	A	C	C	C	C	A	A	C	-	Null	Null	ICARDA	68.3333	669.5	68.3333	33
CHACAN	T	C	A	T	C	A	T	G	A	A	C	T	C	T	A	A	C	-	Null	Null	ICARDA	86.6667	895.333	67.5	34.6667
CHAM-1	C	A	A	T	C	G	T	G	A	G	C	T	C	C	A	A	C	-	Null	Null	ICARDA	70.8333	716.167	65	35
CHEN_1/TEZ/3/GUIL//CIT71/CII/4/SORA/PLATA_12/5/STOT//ALTAR_84/ALD	C	C	A	T	C	A	T	T	A	A	C	T	C	C	A	A	T	-	Null	Null	ICARDA	65	665.783	67.5	35.6667
CICCIO	T	C	A	C	C	A	T	G	A	G	T	T	C	C	G	A	C	-	Null	Null	ITALY	81.6667	898.5	61.6667	32.6667
CIMMYT_266	T	C	G	T	C	A	T	G	A	A	C	T	C	C	A	A	C	-	Null	Null	CIMMYT	80	817.95	69.1667	34
CIMMYT_67	T	C	G	T	C	A	T	T	A	A	C	T	C	C	A	A	C	-	Null	Null	CIMMYT	84.1667	891.333	68.3333	35.6667
CIMMYT_73	T	C	G	T	C	A	T	T	A	A	C	T	C	C	A	G	C	-	Null	Null	CIMMYT	80	908.167	70	36.3333
CIMMYT-108	T	C	G	T	C	A	T	T	A	A	C	T	C	C	A	A	C	-	Null	Null	CIMMYT	83.3333	779.333	68.3333	36.3333
CIMMYT-136	T	C	G	T	C	A	T	T	A	A	T	T	C	C	A	A	C	-	Null	Null	CIMMYT	84.1667	928	64.1667	34.6667
CIMMYT-172	C	A	G	T	C	A	C	T	A	A	C	T	C	C	A	G	C	-	Null	Null	CIMMYT	70	567.167	70	37.6667
CIMMYT-198	T	C	G	T	C	A	T	T	A	A	C	T	C	C	A	G	C	-	Null	Null	CIMMYT	83.3333	920.333	67.5	36.3333
CIMMYT-222	T	C	G	T	C	A	T	T	A	A	C	T	C	C	A	G	C	-	Null	Null	CIMMYT	83.3333	989	67.5	35.3333
CIMMYT-247	C	A	G	T	C	A	C	T	A	A	C	T	C	C	A	G	C	-	Null	Null	CIMMYT	72.5	696.667	66.6667	36.3333
CIMMYT-260	T	C	G	T	C	A	T	T	A	A	C	T	C	C	A	G	C	-	Null	Null	CIMMYT	87.5	1094	67.5	34.6667
CIMMYT-36	T	C	NA	NA	A	A	NA	G	NA	G	C	T	C	NA	A	A	C	NA	Null	Null	CIMMYT	51.6667	416.45	69.1667	33.3333
CIMMYT-41	T	C	A	T	C	A	T	T	A	A	C	T	T	C	A	A	C	-	Null	Null	CIMMYT	75.8333	814.5	72.5	34.3333
CIMMYT-47	T	C	G	T	C	A	T	T	A	A	C	T	C	C	A	G	C	-	Null	Null	CIMMYT	87.5	999.5	70	36.3333
CIMMYT-52	T	C	G	T	C	A	T	T	A	A	C	T	C	C	A	G	C	-	Null	Null	CIMMYT	81.6667	879.833	68.3333	37
CIMMYT-78	T	NA	G	T	C	A	T	G	A	A	C	NA	C	C	A	G	C	-	Null	Null	CIMMYT	80.8333	861.333	67.5	35.6667
CLAUDIO	T	C	A	C	C	NA	T	T	G	G	C	T	T	C	A	A	C	-	Null	Null	NA	80	823.5	75.4794	36
CNDO/PRIMADUR//HAI-OU_17/3/SN_TURK_MI83-84_375/NIGRIS_5//TANTLO_1	T	A	G	C	C	A	T	G	A	A	C	T	T	T	A	A	C	-	Null	Null	ICARDA	65	644.667	67.5	35
COLORADO	T	C	A	C	C	G	C	T	G	G	C	T	T	T	A	A	T	-	Null	Null	ITALY	58.3333	476.617	68.3333	35
Colorado	T	C	A	C	C	G	C	T	G	G	C	T	T	T	A	A	T	-	Null	Null	ITALY	58.3333	476.617	68.3333	35
COLOSSEO	T	C	A	T	A	A	C	G	NA	G	NA	T	C	C	G	A	C	-	Null	Null	ITALY	78.9948	714.617	67.5	33
CORTEZ	C	A	A	C	C	G	T	G	A	G	C	T	C	C	A	A	C	-	Null	Null	SOUTH-WESTERN USA	62.5	579.017	63.3333	32.6667
CRESO	T	C	A	T	C	A	T	G	A	A	T	T	C	C	A	A	C	-	Null	Null	ITALY	75	769.95	63.3333	34.6667
DERAA	C	C	A	T	C	A	T	G	A	A	C	T	C	C	A	A	C	-	Null	Null	ICARDA	84.1667	845	62.5	34
DON_PEDRO	C	C	A	C	C	A	T	G	A	A	C	T	C	C	A	A	C	-	Null	Null	ITALY	59.1667	548.833	69.1667	34.3333
DUILIO	C	C	A	T	C	A	T	G	A	A	T	C	C	C	A	A	C	-	Null	Null	NA	79.1667	816.117	62.5	33
DUREX	T	C	A	C	C	A	C	T	G	G	C	T	C	C	A	A	C	-	Null	Null	NA	64.1667	541.517	66.6667	33
DUROI	C	C	A	T	C	A	T	T	A	G	C	T	C	C	A	A	C	-	Null	Null	SPAIN	69.1667	604.067	61.6667	34.3333
EUDO//CHEN_1/TEZ/3/TANTLO_1/4/PLATA_6/GREEN_17	C	C	A	T	C	A	T	G	A	A	T	T	C	C	A	A	C	-	Null	Null	ICARDA	83.3333	909.233	63.3333	34
Excalibur	T	A	G	C	C	A	T	T	G	G	NA	T	T	C	G	A	C	NA	Null	Null	FRANCE	75	668.117	60	37.3333
Exeldur	T	A	G	C	C	G	C	T	A	G	T	T	C	C	A	A	C	NA	PFT	PFT; A<T; M140K	FRANCE	78.3333	780	59.1667	37
Extradur	T	A	A	C	C	G	T	T	G	A	C	T	C	C	A	G	C	-	Null	Null	AUSTRIA	82.3693	878.781	74.1667	36.8916
FLAMINIO	C	C	A	T	C	A	T	G	A	A	C	C	C	C	A	A	C	-	Null	Null	NA	79.1667	814.783	65	33.3333
FORTORE	T	C	A	T	C	A	T	G	A	G	C	T	C	C	G	G	C	-	Null	Null	NA	78.3333	866.667	68.3333	33.3333
FURAT-1	C	C	A	T	C	A	T	T	A	G	T	T	C	C	A	A	T	-	Null	Null	ICARDA	82.4157	793.4	65.8333	36.6667
GARGANO	T	C	A	C	C	A	T	G	A	G	NA	T	C	C	G	A	C	-	Null	Null	NA	72.5	665.083	63.3333	33.3333
GEDIZ/FGO//GTA/3/SRN_1/4/TOTUS/5/ENTE/MEXI_2//HUI/3/YAV_1/GEDIZ/6/SOMBRA_20/7/STOT//ALTAR_84/ALD	T	C	A	T	C	A	T	G	A	A	C	T	C	T	A	A	C	-	Null	Null	ICARDA	76.6667	765.233	65	34
GEROMTEL-1	T	C	A	T	C	A	T	G	A	G	T	T	C	T	A	G	T	-	Null	Null	ICARDA	77.5	867	65	34.3333
GIDARA-2	T	C	A	T	C	A	T	T	G	A	C	T	C	C	A	A	C	-	Null	Null	ICARDA	84.1667	966.783	63.3333	34
GR/BOY	T	C	A	T	C	A	T	G	A	G	C	T	C	T	A	A	C	-	Null	Null	ICARDA	84.1667	896.333	66.6667	34.3333
GRAZIA	T	C	A	C	C	A	T	T	G	G	C	T	NA	C	A	A	C	-	Null	Null	NA	74.1427	632.917	68.3333	33.6667
GUEROU-1	C	C	A	T	C	A	T	G	A	A	C	T	C	C	A	A	C	-	Null	Null	ICARDA	60.8333	579.5	65	35
H.MOUL(MOR)/CHABA_88	C	C	A	T	A	A	T	G	NA	A	C	C	NA	C	A	A	C	-	Null	Null	ICARDA	76.6667	785.567	61.6667	32.6667
HAURANI	T	C	A	T	A	G	C	G	A	G	T	C	T	T	A	A	C	-	PFT	PFT; C<T; S168S	ICARDA	81.6667	852.467	75	33.3333
HEIDER	C	C	A	T	A	A	T	G	A	A	C	T	C	C	A	A	C	-	Null	Null	ICARDA	66.6667	647.417	73.3333	35.6667
Helidur	T	A	A	C	C	A	T	T	G	G	C	T	T	C	G	A	C	-	Null	Null	AUSTRIA	54.1667	493.283	70	36
ICARDA_121	C	C	A	T	C	A	T	G	A	A	T	T	C	T	A	A	T	-	Null	Null	ICARDA	71.6667	736.583	60.8333	32.6667
ICARDA_78	T	C	A	T	C	A	T	T	A	A	C	T	C	C	A	A	C	-	Null	Null	ICARDA	89.1667	1009.83	70	34
ILLORA	T	C	G	T	C	A	T	T	A	A	C	T	C	C	A	A	C	-	Null	Null	SPAIN	79.1667	753.333	70	36
INRAM_1804	T	A	A	T	NA	A	T	T	G	A	C	C	C	C	A	A	C	-	Null	Null	MOROCCO-TUNISIA	70	674.567	64.1667	34
INRAM_1805	T	A	A	T	C	A	T	G	A	A	C	T	C	C	A	A	C	-	Null	Null	MOROCCO-TUNISIA	85.8333	836.033	63.3333	35.6667
INRAM_1807	T	A	A	T	A	A	T	T	G	A	C	C	C	C	A	A	C	-	Null	Null	MOROCCO-TUNISIA	85.8333	984.667	67.5	33.3333
INRAM_1808	T	C	A	T	NA	A	T	T	A	A	C	T	C	C	A	A	C	-	Null	Null	NA	82.5	898.167	66.6667	34.3333
IRIDE	T	C	G	T	C	A	T	G	A	A	C	T	C	C	A	G	C	-	Null	Null	NA	79.1667	825.617	63.3333	34.3333
ISLY	T	C	A	T	A	A	T	T	A	A	C	T	C	C	A	A	C	-	Null	Null	MOROCCO-TUNISIA	79.1667	712.25	62.5	33.3333
ITALO	T	C	A	T	C	A	T	T	G	A	C	T	C	T	A	A	C	-	Null	Null	NA	73.3333	697.667	55	33
IXOS	T	C	A	T	C	A	T	T	A	G	T	NA	C	C	A	A	C	-	Null	Null	NA	75.8333	761.083	62.5	34
JABATO	T	C	G	T	C	A	T	T	A	A	C	T	C	C	A	A	C	-	NA	Null	SPAIN	75.8333	698.75	60.8333	34.6667
JAWHAR	T	C	G	T	C	A	T	G	A	A	T	T	C	C	A	G	C	-	Null	Null	MOROCCO-TUNISIA	82.5	880.667	60.8333	35.6667
JORDAN	T	C	A	NA	C	A	T	T	A	G	C	NA	C	C	A	G	C	-	Null	Null	NA	63.3333	550.833	70	34.3333
KABIR1	T	C	A	T	C	A	T	G	A	A	C	T	C	T	G	A	C	-	Null	Null	ICARDA	81.6667	901.667	69.1667	36.3333
Kamilaroi	T	C	A	NA	C	A	T	T	G	A	NA	NA	C	C	A	A	C	-	Null	Null	NA	87.5	874	69.1667	35.3333
KARIM	C	C	A	T	C	A	T	G	A	A	T	C	C	C	A	A	C	-	Null	Null	MOROCCO-TUNISIA	64.1667	630.033	60.8333	33.3333
KHABUR-1	C	C	A	T	C	A	T	T	A	A	C	T	C	T	A	A	C	-	Null	Null	ICARDA	78.3333	871.283	71.6667	34.3333
KOFA	T	C	A	C	C	NA	C	T	G	G	NA	T	C	C	A	A	C	-	Null	Null	NA	67.5	640.833	66.6667	33.3333
KRF	T	C	A	C	C	A	T	T	G	A	C	T	C	C	A	A	C	-	Null	Null	ICARDA	72.5	716.583	70	34.6667
KRONOS	T	C	A	C	C	A	T	G	A	G	C	T	C	C	A	A	C	NA	Null	Null	NA	75	665.45	62.5	33.3333
KRS/HAUCAN	C	C	A	T	C	A	T	T	A	A	C	T	C	C	A	A	T	-	Null	Null	NA	65.8333	643.833	63.3333	35
LAGONIL-2	T	C	A	T	NA	A	T	G	A	A	C	T	C	C	A	A	C	-	Null	Null	NA	82.5	896.95	68.3333	34
LAGOST_3	C	C	A	T	A	A	T	T	G	A	C	T	C	C	A	G	C	-	Null	Null	ICARDA	78.3333	769.333	61.6667	34.3333
LAHN	C	C	A	T	C	A	T	G	A	A	C	T	C	C	A	G	C	-	Null	Null	ICARDA	86.6667	973.333	65	35.6667
LESINA	T	NA	A	T	C	A	T	G	A	G	C	T	C	C	G	A	C	-	Null	Null	ITALY	69.1667	671.95	61.6667	32
Levante	T	C	A	C	C	A	T	T	A	G	T	T	C	C	A	G	C	-	Null	Null	ITALY	80.8333	849.45	64.1667	34
LIRA_B_45	T	C	A	C	C	A	T	NA	A	G	T	T	C	C	A	A	C	-	Null	Null	ITALY	65	495.117	66.6667	33.6667
Lloyd	T	C	A	C	C	A	T	T	A	G	T	T	T	T	A	A	C	-	Null	Null	USA-GREAT-PLAINS	81.6667	874.667	66.9571	36
LOUKOS-1	C	C	A	T	C	A	T	G	A	A	C	T	C	C	A	A	C	-	Null	Null	ICARDA	76.6667	694.283	61.6667	35
MAAMOURI-1	T	C	A	T	C	A	T	G	A	A	C	T	C	C	A	G	C	-	Null	Null	ICARDA	85.8333	1004.33	68.3333	34.3333
MALMUK_1//LOTUS_5/F3LOCAL(SEL.ETHIO.135.85)	T	C	A	C	C	A	T	G	A	A	C	T	C	C	A	A	C	-	Null	Null	ICARDA	55.8333	456.833	65.8333	35
MARJANA	NA	C	G	T	C	A	T	T	A	A	T	NA	C	C	A	A	C	-	Null	Null	NA	84.1667	917.5	65	37
MARSYR-1	C	C	A	T	C	A	T	G	A	A	C	T	C	T	A	A	C	-	Null	Null	ICARDA	70	722.617	64.1667	33.6667
MARZAK	T	C	A	T	NA	A	T	T	NA	A	C	T	C	NA	NA	A	C	-	Null	Null	NA	66.6667	654.667	67.5	33.3333
MERIDIANO	C	C	A	T	C	A	T	NA	A	A	T	C	C	C	G	A	C	-	Null	Null	ITALY	75	723.117	65.8333	33
MESSAPIA	T	C	A	T	A	A	T	T	A	A	C	T	C	C	A	A	C	-	Null	Null	ITALY	73.3333	696.9	65.8333	33.3333
MEXICALI_C75	T	C	A	C	C	A	T	T	G	A	C	T	C	C	A	A	C	-	Null	Null	CIMMYT	76.6667	798.083	67.5	33.3333
MIKI-1	NA	C	A	T	C	A	T	G	A	A	C	C	C	C	A	A	C	-	Null	Null	ICARDA	80.1648	766.033	68.3333	32
MOHAWK	C	C	A	C	C	G	T	G	A	G	C	T	C	C	A	A	C	-	Null	Null	SOUTH-WESTERN USA	75.8333	697.783	63.3333	32
MONGIBELLO	T	C	A	C	C	A	T	G	A	G	C	T	C	C	G	A	T	-	Null	Null	ITALY	80	859.117	59.1667	34.7928
MOULSABIL_2	C	C	A	T	NA	A	T	NA	A	A	C	NA	C	T	A	A	C	-	Null	Null	ICARDA	74.1667	672.333	62.5	33
MRB17	T	C	A	T	C	A	T	G	G	A	C	T	C	C	G	A	C	-	Null	Null	ICARDA	78.3333	859.167	64.3144	33.3333
Munich	T	C	A	C	C	G	NA	T	NA	NA	C	T	T	T	G	G	C	-	Null	Null	USA-GREAT-PLAINS	46.6667	386.267	78.9571	35
MURLAGOST-1	C	C	A	T	A	A	T	G	NA	A	C	T	C	C	A	A	C	-	Null	Null	ICARDA	76.6667	738.667	70	35.3333
Nefer	T	A	A	C	C	A	T	G	G	A	C	T	T	C	G	A	C	-	Null	Null	FRANCE	67.5	615.75	65	36.3333
Neodur	T	NA	A	C	C	A	T	T	NA	G	T	T	T	NA	A	NA	C	-	Null	Null	NA	88.3333	868.5	62.5	34.3333
NILE	C	C	A	T	C	A	T	G	A	A	C	T	C	C	A	A	C	-	Null	Null	ICARDA	67.5	695.167	63.3333	33.6667
NORBA	T	C	A	T	C	A	T	G	G	A	C	T	C	C	A	G	C	-	Null	Null	ITALY	85	900.733	70	34.6667
OFANTO	T	C	A	C	C	A	C	T	A	G	T	C	C	C	G	A	NA	-	Null	Null	ITALY	60	587.85	63.3333	33
OMBAR	T	C	G	T	C	A	T	G	A	A	C	T	C	C	G	A	C	-	Null	Null	ICARDA	77.7304	704.617	73.3333	32.6667
OMBIT-1	T	C	A	T	C	A	T	G	G	A	C	T	C	C	G	A	C	-	Null	Null	ICARDA	81.6667	799.117	65.8333	33
OMGENIL-3	T	C	A	T	C	A	T	G	NA	A	C	T	C	T	A	A	C	-	Null	Null	ICARDA	83.3333	956.583	63.3333	33.6667
OMLAHN-3	T	C	A	T	C	A	T	G	G	A	C	T	C	T	G	A	C	-	Null	Null	ICARDA	69.1667	737	75	34
OMRABI_3	T	C	A	T	C	A	T	G	G	A	C	T	C	C	G	A	C	-	Null	Null	NA	55.8333	635.167	70.8333	32.3333
OMRABI_5	T	C	A	T	C	A	T	G	G	A	C	T	C	C	G	A	C	-	Null	Null	ICARDA	76.6667	857.95	69.1667	32
OMRUF-2	C	C	G	T	C	A	T	G	A	A	C	T	C	C	A	G	C	-	Null	Null	ICARDA	59.1667	505.733	65	36.6667
ORT-1	T	C	A	C	C	A	T	G	A	A	C	T	C	C	A	A	C	-	Null	Null	ICARDA	85.8333	859.117	66.6667	34.3333
OTB-6	C	C	A	T	C	A	T	G	A	A	NA	T	C	T	A	A	C	-	Null	Null	ICARDA	70	764.033	70	33.7898
OUASERL-1	C	C	A	T	C	A	T	G	G	A	NA	T	C	T	A	A	C	-	Null	Null	ICARDA	64.1667	661.4	66.6667	33.6667
OUASLAHN-1	C	C	A	T	C	A	T	G	A	A	C	T	C	T	A	A	C	-	Null	Null	ICARDA	70.8333	773.117	65.8333	33.3333
OUASLOUKOS-1	C	C	A	T	C	A	T	G	NA	A	C	T	C	NA	A	A	C	-	Null	Null	ICARDA	75.8333	812.5	65.8333	32.6667
OURGH	C	C	A	T	C	A	T	G	A	A	T	C	C	C	A	A	C	-	Null	Null	MOROCCO-TUNISIA	79.1667	798.667	61.6667	34
PIETRAFITTA	C	C	A	T	C	A	T	G	A	G	C	C	C	C	A	A	C	-	Null	Null	ITALY	61.6667	574.45	65.8333	32.6667
PLATA_10/6/MQUE/4/USDA573//QFN/AA_7/3/ALBA-D/5/AVO/HUI/7/PLATA_13/8/THKNEE_11/9/CHEN/ALTAR_84/3/HUI/POC//BUB/RUFO/4/FNFOOT	C	C	A	C	A	A	C	T	A	A	C	T	C	C	A	G	T	-	Null	Null	ICARDA	66.6667	598.35	69.1667	34.3333
PLATANI	T	C	A	T	C	A	T	T	A	G	C	C	C	C	G	G	C	-	Null	Null	ITALY	85.8333	843.667	67.5	33.6667
Plaza	T	A	A	C	C	G	T	T	G	G	NA	T	T	T	A	A	C	-	Null	Null	USA-GREAT-PLAINS	85.8333	774	72.5	37.6667
PLINIO	T	C	A	C	C	A	T	G	A	G	T	T	C	C	A	A	C	-	Null	Null	ITALY	75	798.167	67.5	33.3333
Primadur	T	C	G	C	A	A	T	T	G	A	NA	T	T	C	A	A	C	-	Null	Null	FRANCE	83.3333	851.45	68.3333	37.5672
PRODURA	C	C	A	T	C	A	T	T	A	G	T	T	T	C	A	A	C	-	Null	Null	ITALY	54.1667	464.45	63.3333	35.8537
QUABRACH-1	C	C	A	T	C	A	T	G	A	A	C	T	C	C	A	A	C	-	Null	Null	ICARDA	77.5	723.167	69.1667	34.6667
QUAD//ERP/MAL/3/UNKN	T	C	A	T	C	A	T	G	A	A	T	T	C	C	A	A	C	-	Null	Null	ICARDA	71.6667	677.117	61.6667	34
QUADALETE	C	C	A	T	C	A	T	T	A	G	T	T	C	C	A	A	T	-	Null	Null	ICARDA	72.5	683.667	68.3333	35.6667
QUADRATO	T	C	A	C	C	A	T	T	G	NA	C	T	C	C	G	A	C	-	Null	Null	ITALY	67.5	580.617	72.5	34
RADIOSO	T	C	A	T	A	G	T	G	A	A	T	T	C	C	G	G	T	-	Null	Null	ITALY	76.6667	758.9	70	32.6667
RANCO//CIT71/CII/3/COMDK/4/TCHO//SHWA/MALD/3/CREX/5/SN_TURK_MI83-84_375/NIGRIS_5//TANTLO_1	T	C	A	T	C	A	T	T	A	A	C	T	C	C	A	A	C	-	Null	Null	ICARDA	63.3333	507.167	71.6667	35.6667
RAZZAK	C	A	A	T	C	A	T	G	A	A	C	T	C	C	A	A	C	-	Null	Null	MOROCCO-TUNISIA	72.5	703.583	58.3333	34.6667
REVA	T	A	A	C	C	A	C	T	A	A	C	C	C	C	NA	A	C	-	Null	Null	SOUTH-WESTERN USA	80	827.667	59.1667	33.3333
ROLA_5/3/AJAIA_12/F3LOCAL(SEL.ETHIO.135.85)//PLATA_13/4/MALMUK_1/SERRATOR_1	T	C	A	T	C	A	T	T	A	A	C	T	C	C	A	A	C	NA	NA	Null	ICARDA	71.6667	683.95	65.8333	33
ROQUENO	T	C	A	T	C	A	T	G	A	A	C	T	C	C	A	A	C	-	Null	Null	SPAIN	81.6667	890.95	62.5	33
SAJUR	T	C	A	T	C	A	T	G	A	A	C	T	C	C	A	A	C	-	Null	Null	ICARDA	80	829.333	77.5	34.6667
SEBAH	T	C	A	T	A	A	T	G	A	A	C	T	C	C	A	A	C	-	Null	Null	ICARDA	77.0603	757.836	64.3144	34.7288
SEBATEL-1	T	C	A	T	C	A	T	G	A	A	C	T	T	NA	A	G	T	-	Null	Null	ICARDA	83.3333	857.783	62.5	35
SEBOU	T	C	A	T	C	A	T	G	A	A	C	T	C	C	A	A	C	-	Null	Null	ICARDA	88.3333	1056	69.1667	36
Semperdur	T	A	A	T	C	A	T	T	G	A	C	T	C	C	A	A	C	-	Null	Null	AUSTRIA	77.5	777	73.3333	35.6667
SENADUR	T	C	A	C	C	A	T	T	A	A	C	T	C	C	A	A	C	-	Null	Null	SPAIN	83.3333	926.45	63.3333	33
SHABHA	T	C	A	C	A	G	C	G	NA	G	C	T	T	T	G	A	T	-	Null	Null	ICARDA	52.5	366.9	80.8333	33.6667
Simeto	T	C	A	T	A	G	T	G	A	G	T	T	C	C	G	G	C	-	Null	Null	ITALY	78.3333	782.167	67.5	34.3333
SOMAT_3/PHAX_1//TILO_1/LOTUS_4	T	A	A	C	A	A	T	T	A	A	C	T	C	C	A	A	C	-	Null	Null	ICARDA	75.8333	744.333	68.3333	35.3333
SOMAT_4/INTER_8_(SAMAYOA_C2004)	NA	C	A	T	C	A	T	G	A	A	T	T	C	C	A	A	C	-	Null	Null	CIMMYT	70.8333	740.95	62.5	32.6667
Sooty_9/RASCON_37(ATILC2000)	C	C	G	T	C	A	C	T	A	A	C	T	C	C	A	G	T	-	Null	Null	CIMMYT	75	684.9	65.8333	36
STOJOCRI-3	T	NA	A	T	A	A	T	T	A	A	C	C	C	C	A	A	C	-	Null	Null	ICARDA	69.1667	670.333	70.8333	33.3333
STOT//ALTAR_84/ALD_(JUPARE_C2003)	T	C	A	T	C	A	T	G	A	A	C	T	C	T	A	A	T	-	Null	Null	CIMMYT	75.8333	769.283	70.8333	36
SULA	T	C	G	T	C	A	T	T	A	A	T	T	C	C	A	A	C	-	Null	Null	SPAIN	79.2371	910.372	65	35
SVEVO	C	C	A	T	C	A	T	G	A	A	C	T	C	C	A	A	C	-	Null	Null	ITALY	65.8333	583.95	67.5	33
Tacna	T	C	A	C	C	G	C	T	G	G	C	T	C	C	A	A	C	-	Null	Null	USA-GREAT-PLAINS	56.6667	495	60	32
TAREK	C	C	A	T	C	A	T	G	G	A	C	T	C	C	A	A	C	-	Null	Null	MOROCCO-TUNISIA	77.5	809.333	60	34.8846
TENSIFT-1	T	C	A	T	C	A	T	G	A	A	T	T	C	C	G	A	C	-	Null	Null	ICARDA	77.5	797.083	72.5	34.5044
TERBOL97-3	C	C	A	T	C	A	T	G	G	A	C	T	T	C	A	G	C	-	Null	Null	ICARDA	80	814.083	73.3333	34
Tetradur	T	C	A	C	C	A	T	T	A	G	C	T	T	C	A	G	C	-	Null	Null	FRANCE	75	802.833	67.5	37.3333
TOMOUH	T	C	A	T	C	A	T	G	G	A	C	T	C	T	G	A	C	-	Null	Null	MOROCCO-TUNISIA	80.8333	789.587	65.8333	33
Topdur	T	C	A	C	C	A	T	T	G	G	C	NA	C	C	A	A	C	-	Null	Null	AUSTRIA	66.6667	589.5	78.3333	36.6667
TORREBIANCA	T	C	A	C	C	A	T	T	G	NA	C	T	C	C	G	A	C	-	Null	Null	ITALY	51.6667	472.567	72.5	35
TRINAKRIA	T	A	A	C	A	G	T	G	A	G	T	T	C	T	G	A	T	-	Null	Null	ITALY	70.2593	570.508	75.8333	33.6667
TUNSYR-1	T	C	A	T	C	A	T	G	A	A	C	T	C	T	A	A	C	-	Null	Null	ICARDA	83.3333	886.667	64.1667	34.3333
USDA595/3/D67.3/RABI//CRA/4/ALO/5/HUI/YAV_1/6/ARDENTE/7/HUI/YAV79/8/POD_9	T	C	A	T	C	A	T	G	A	A	C	T	C	C	A	G	C	-	Null	Null	ICARDA	80.8333	868.333	67.5	34.3333
VALBELICE	T	C	A	C	A	G	T	G	A	G	T	T	C	T	G	A	T	-	Null	Null	ITALY	67.5	663.833	77.5	32.3333
VALNOVA	T	C	A	C	C	A	T	T	A	G	C	T	C	C	G	A	C	-	Null	Null	ITALY	70	684.333	64.1667	34.3333
VANRRIKSE_6.2//1A-1D_2+12-5/3*WB881	C	C	A	C	C	A	T	NA	A	A	NA	T	C	C	A	A	C	-	Null	Null	ICARDA	65.8333	582.617	70.8333	34.3333
VARANO	T	C	A	T	C	A	T	G	A	G	C	NA	C	C	G	A	C	-	Null	Null	ITALY	56.6667	505.333	65	32
WADALMEZ-1	T	C	A	T	C	A	T	G	A	A	C	T	C	C	A	A	C	-	Null	Null	ICARDA	80	879.833	68.3333	34.6667
WEST_BRED_881	T	C	A	C	C	G	C	T	G	G	C	T	C	C	A	A	C	-	Null	Null	SOUTH-WESTERN USA	54.1667	478.917	67.5	33.3333
WEST_BRED_TURBO	C	C	A	C	C	A	T	G	A	G	C	T	C	T	A	A	C	-	Null	Null	SOUTH-WESTERN USA	45.8333	451.617	65	34.6667
Wollaroi	NA	C	A	T	C	A	T	G	NA	A	T	C	C	NA	A	A	NA	-	Null	Null	NA	78.3333	732.9	60	32.3333
Yallaroi	T	NA	A	NA	C	A	NA	G	A	G	T	T	T	T	A	A	C	-	Null	Null	NA	88.3333	913.667	57.5	35.3333
YASMINE	C	C	A	T	C	A	T	G	A	A	T	C	C	C	A	A	C	-	Null	Null	MOROCCO-TUNISIA	75	749	63.3333	34
YOUSEF-1	C	C	A	T	C	A	T	G	A	A	T	NA	C	C	A	A	C	-	Null	Null	ICARDA	73.3333	788.5	65.8333	33.6667
ZEINA_1	T	C	A	T	C	A	T	G	A	G	C	T	C	T	A	A	C	-	Null	Null	ICARDA	76.6667	875.733	66.6667	34
